# Supplementary material for: Biofortification of Durum Wheat Grain: Interactions Between Micronutrients as Affected by Potential Biofortification Enhancers and Surfactants
Source: Plants (Basel). 2025 Dec 10;14(24):3759. doi: 10.3390/plants14243759 (PMC12737245; doi:10.3390/plants14243759)
Supplement: Supplementary file 1 [file plants-14-03759-s001.zip]

Archive with 1 entries (1 files):
- plants-4002227-supplementary.pdf
